# Supplementary material for: Efficacy and safety of thoracic radiotherapy combined with anti-angiogenic therapy and immunochemotherapy for advanced non-small cell lung cancer patients: a retrospective study
Source: Front Oncol. 2025 Sep 23;15:1640306. doi: 10.3389/fonc.2025.1640306 (PMC12500576; doi:10.3389/fonc.2025.1640306)
Supplement: Supplementary Table 1 — The clinical characteristics of patients involved in this study. [file Table1.xlsx]

## Sheet: Sheet1
Table S1. The clinical characteristics of patients involved in this study.
Patient ID	Sex	Age	Histological subtype	Pathological stage	Clinical stage	PD-L1 expression	First-line treatment	Treatment cycles before radiotherapy	Concurrently during radiotherapy	Performance status before radiotherapy	Performance status after radiotherapy	Smoking status	PFS (month)	OS (month)	Pneumonitis grade	Pneumonia grade	Respiratory tract infection	Pulmonary embolism	Cough	Panting	Hemoptysis	Hypoalbuminemia	Anemia	Leukopenia	Lymphocytopenia	Neutropenia	Thrombocytopenia	Pancytopenia	Esophagitis	Stomatitis	Colitis	Hepatitis	Pancreatitis	Decreased appetite	Nausea	Vomiting	Constipation	Diarrhea	Proteinuria	Diabetes mellitus	Hypertension	Cerebrovascular accident	Paresthesia	Ataxia	Cerebral ischemia	Depressed level of consciousness	Dizziness	Headache	Peripheral neuropathy
P1	Male	64	Adenocarcinoma	T3N2M1c	IVb	TPS 1-49%	Bevacizumab+Pemetrexed+Cisplatin+Tislelizumab	6		PR		Current smoker	9	19	1	0	0	0	0	0	0	2	2	0	0	0	0	0	0	0	0	0	0	0	0	0	0	1	0	0	0	0	0	0	0	0	0	0	0
P2	Male	59	Adenocarcinoma	T2N1M1b	IVA	TPS 1-49%	Bevacizumab+Pemetrexed+Cisplatin+Tislelizumab	6		PR		Current smoker	7	11	1	0	1	0	1	0	0	1	1	3	3	3	2	2	1	0	0	0	0	3	3	3	2	0	2	0	2	0	1	0	0	0	3	2	1
P3	Male	42	Adenocarcinoma	T3N1M1c2	IVB	TPS ≥50%	Bevacizumab+Pemetrexed+Cisplatin+Tislelizumab	6		PR		Never	11	23	0	0	0	0	0	0	0	0	0	0	0	0	0	0	0	0	0	0	0	0	1	0	0	3	0	0	1	0	0	0	0	0	0	0	0
P4	Male	53	Squamous carcinoma	T3N1M1c2	IVB	TPS 1-49%	Endostatin+Paclitaxel Liposomal+Carboplatin+Tislelizumab	6		PR		Current smoker	8	16	0	0	0	0	0	0	0	0	0	1	1	0	1	0	0	0	0	0	0	1	1	0	0	1	0	0	0	0	0	0	0	0	0	0	0
P5	Female	71	Adenocarcinoma	T1N3M1a	IVA	TPS 1-49%	Bevacizumab+Pemetrexed+Cisplatin+Tislelizumab	6		PR		Never	12	21	1	0	0	0	1	0	0	1	1	2	2	2	2	2	2	2	1	0	0	1	1	1	1	0	0	0	0	0	0	0	0	0	0	0	0
P6	Female	52	Squamous carcinoma	T2N3M1b	IVB	TPS 1-49%	Endostatin+Paclitaxel Liposomal+Cisplatin+Toripalimab	6		PR		Never	5	10	2	3	3	0	2	3	3	3	3	3	3	3	3	3	3	3	3	0	0	3	3	3	2	0	0	0	1	0	3	0	1	3	2	2	1
P7	Female	64	Adenocarcinoma	T2N1M1c	IVB	TPS 1-49%	Bevacizumab+Pemetrexed+Cisplatin+Tislelizumab	6		PR		Never	8	17	0	0	0	0	0	0	0	0	0	1	1	2	1	1	2	1	2	3	0	0	0	0	0	3	1	0	3	0	0	0	0	0	0	0	0
P8	Female	58	Adenocarcinoma	T2N2M1a	IVA	TPS 1-49%	Bevacizumab+Pemetrexed+Cisplatin+Tislelizumab	4		SD		Never	4	13	0	0	0	0	0	0	0	1	1	3	2	2	2	2	1	1	1	0	0	2	2	2	3	0	0	1	2	0	0	0	0	0	0	0	0
P9	Male	72	Squamous carcinoma	T3N2M1c	IVB	TPS 1-49%	Endostatin+Paclitaxel Liposomal+Carboplatin+Tislelizumab	4		PR		Never	6	14	0	0	0	0	0	0	0	0	0	2	2	2	1	1	0	0	0	0	0	1	0	0	0	1	0	0	0	0	0	0	0	0	0	0	0
P10	Male	65	Squamous carcinoma	T3N2M1b	IVA	TPS 1-49%	Endostatin+Paclitaxel Liposomal+Cisplatin+Tislelizumab	4		SD		Current smoker	6	10	2	1	1	0	2	2	1	1	1	0	0	0	0	0	0	0	0	0	0	3	3	3	2	0	3	0	3	1	1	0	0	1	2	3	1
P11	Female	53	Squamous carcinoma	T2N3M1a	IVA	TPS 1-49%	Endostatin+Paclitaxel Liposomal+Carboplatin+Tislelizumab	4		PR		Current smoker	5	10	3	2	2	3	3	3	0	3	3	3	3	3	3	3	2	1	1	0	0	3	2	2	1	0	0	0	0	0	0	3	0	0	0	0	0
P12	Female	63	Adenocarcinoma	T3N2M1c	IVB	TPS 1-49%	Bevacizumab+Pemetrexed+Cisplatin+Tislelizumab	4		PD		Never	5	10	3	2	3	0	3	2	0	3	3	1	1	1	0	0	0	0	0	0	0	2	2	1	1	0	0	0	0	0	0	0	0	3	3	3	2
P13	Male	55	Adenocarcinoma	T2N1M1c2	IVB	TPS 1-49%	Bevacizumab+Pemetrexed+Cisplatin+Tislelizumab	4		SD		Never	6	10	3	1	0	0	2	2	0	3	3	1	1	1	0	0	0	0	0	0	0	3	3	2	2	0	2	0	2	0	0	0	0	0	0	0	0
P14	Male	64	Adenocarcinoma	T3N3M1c	IVB	TPS 1-49%	Bevacizumab+Pemetrexed+Cisplatin+Tislelizumab	6		SD		Never	6	12	2	0	1	0	2	1	0	2	2	0	0	0	0	0	0	0	0	0	0	1	1	0	1	0	0	0	0	0	0	0	0	0	0	0	0
P15	Male	47	Adenocarcinoma	T2N3M1c	IVB	TPS 1-49%	Bevacizumab+Pemetrexed+Cisplatin+Tislelizumab	6		PD		Current smoker	4	6	3	3	3	0	3	3	0	3	3	3	3	3	3	3	3	2	3	0	1	3	3	3	3	0	0	0	0	0	0	0	0	0	3	1	3
P16	Male	66	Squamous carcinoma	T3N2M1b	IVA	TPS ≥50%	Endostatin+Paclitaxel Liposomal+Nedaplatin+Pembrolizumab	6		PR		Current smoker	9	18	1	0	0	0	1	0	0	1	1	1	1	1	1	1	0	0	0	0	0	1	0	0	0	1	0	0	0	0	0	0	0	0	0	0	0
P17	Male	61	Adenocarcinoma	T2N3M1c	IVB	TPS 1-49%	Bevacizumab+Pemetrexed+Carboplatin+Toripalimab‌	6		PR		Ex-smoker	6	11	3	0	0	0	2	2	0	3	3	0	0	0	0	0	0	0	0	0	0	2	2	1	2	0	0	0	2	0	0	0	0	0	0	0	0
P18	Male	61	Adenocarcinoma	T3N3M1b	IVA	TPS 1-49%	Bevacizumab+Pemetrexed+Cisplatin+Tislelizumab	6		PR		Current smoker	8	14	1	0	0	0	1	0	0	1	1	0	0	0	0	0	0	0	0	0	0	0	1	0	0	2	0	0	0	0	0	0	0	0	0	0	0
P19	Female	60	Squamous carcinoma	T2N3M1b	IVA	TPS 1-49%	Endostatin+Paclitaxel Liposomal+Carboplatin+Camrelizumab	6		PR		Current smoker	10	17	1	0	0	0	1	0	0	1	0	2	1	2	2	2	1	1	2	0	0	2	2	2	1	0	0	0	0	0	0	0	0	0	0	0	0
P20	Female	61	Squamous carcinoma	T2N3M1a	IVA	TPS ≥50%	Endostatin+Paclitaxel Liposomal+Cisplatin+Tislelizumab	6		PR		Current smoker	11	19	0	0	0	0	0	0	0	2	2	1	1	1	2	1	0	0	0	0	0	2	1	1	0	2	0	0	1	0	0	0	0	0	0	0	0
P21	Male	71	Squamous carcinoma	T3N2M1c	IVB	TPS 1-49%	Endostatin+Paclitaxel Liposomal+Nedaplatin+Tislelizumab	6		PR		Current smoker	8	13	2	0	2	0	1	1	0	2	2	2	2	3	0	0	0	0	0	0	0	2	2	1	0	3	2	0	2	0	2	0	0	0	0	0	0
P22	Male	46	Adenocarcinoma	T2N2M1b	IVA	TPS ≥50%	Bevacizumab+Pemetrexed+Cisplatin+Tislelizumab	6		PR		Never	12	24	0	0	0	0	0	0	0	2	1	0	0	0	0	0	0	0	0	0	0	0	1	0	1	0	0	0	0	0	0	0	0	0	0	0	0
P23	Male	65	Adenocarcinoma	T2N2M1c2	IVB	TPS 1-49%	Bevacizumab+Pemetrexed+Carboplatin+Tislelizumab	6		PR		Never	17	21	0	0	0	0	0	0	0	2	2	0	0	0	0	0	0	0	0	0	0	0	0	0	0	0	0	0	0	0	0	0	0	0	0	0	0
P24	Male	64	Squamous carcinoma	T2N3M1c	IVB	TPS 1-49%	Endostatin+Paclitaxel+Carboplatin+Tislelizumab	6		PR		Ex-smoker	8	14	1	0	1	0	0	1	0	1	1	2	2	2	0	0	0	0	0	0	0	1	0	0	0	1	0	0	0	0	0	0	0	0	0	0	0
P25	Male	59	Squamous carcinoma	T3N2M1c	IVB	TPS 1-49%	Endostatin+Paclitaxel Liposomal+Nedaplatin+Tislelizumab	6		SD		Current smoker	9	15	0	0	0	0	0	0	0	1	1	2	1	2	0	0	0	0	0	0	0	1	1	1	0	2	1	0	1	0	0	0	0	0	0	0	0
P26	Male	55	Adenocarcinoma	T2N2M1c	IVB	TPS 1-49%	Bevacizumab+Pemetrexed+Cisplatin+Tislelizumab	6		PR		Current smoker	8	17	1	0	0	0	0	0	0	1	1	1	1	1	2	1	1	0	0	0	0	2	2	2	3	0	3	2	3	0	3	0	0	0	0	1	0
P27	Female	64	Adenocarcinoma	T2N2M1b	IVA	TPS ≥50%	Bevacizumab+Pemetrexed+Cisplatin+Tislelizumab	6		PR		Never	9	20	0	0	0	0	0	0	0	2	2	1	1	1	1	0	0	0	0	0	0	1	1	0	0	0	0	0	0	0	0	0	0	0	0	0	0
P28	Male	55	Adenocarcinoma	T3N3M1c	IVB	TPS 1-49%	Bevacizumab+Pemetrexed+Cisplatin+Tislelizumab	6		SD		Ex-smoker	5	10	0	0	0	0	0	0	0	2	2	2	2	2	0	0	0	0	0	0	0	1	0	0	0	0	0	0	0	0	0	0	0	0	0	0	0
P29	Male	73	Squamous carcinoma	T2N3M1c1	IVB	TPS 1-49%	Endostatin+Paclitaxel Liposomal+Carboplatin+Tislelizumab	6		PR		Current smoker	9	20	0	0	0	0	0	0	0	2	2	1	1	1	0	0	0	0	0	0	0	0	0	0	0	0	0	0	0	0	0	0	0	0	0	0	0
P30	Male	72	Squamous carcinoma	T2N2M1c	IVB	TPS 1-49%	Endostatin+Paclitaxel Liposomal+Cisplatin+Tislelizumab	6		PR		Never	10	17	0	0	0	0	0	0	0	2	1	2	2	2	0	0	0	0	0	0	0	1	1	0	0	0	0	0	0	0	0	0	0	0	0	0	0
P31	Male	65	Squamous carcinoma	T2N3M1c	IVB	TPS 1-49%	Endostatin+Paclitaxel Liposomal+Cisplatin+Tislelizumab	6		PR		Current smoker	7	15	1	0	0	0	0	0	0	2	2	2	2	2	0	0	0	0	0	0	0	1	1	1	0	2	0	0	2	0	0	0	0	0	0	0	0
P32	Male	69	Adenocarcinoma	T2N2M1c	IVB	TPS ≥50%	Bevacizumab+Pemetrexed+Cisplatin+Tislelizumab+Radiotherapy	6	None	PR	PR	Ex-smoker	10	22	2	1	1	0	1	2	0	2	2	1	1	1	1	0	0	0	0	0	0	2	2	2	0	3	0	2	2	0	0	0	0	0	0	1	0
P33	Male	58	Adenocarcinoma	T3N1M1b	IVA	TPS 1-49%	Bevacizumab+Pemetrexed+Cisplatin+Tislelizumab+Radiotherapy	4	None	SD	PR	Current smoker	8	NR	1	0	1	0	0	1	0	1	1	2	1	1	2	1	0	0	0	0	0	2	1	0	0	2	0	0	1	0	0	0	0	0	0	0	0
P34	Male	39	Adenocarcinoma	T2N0M1b	IVA	TPS 1-49%	Bevacizumab+Pemetrexed+Cisplatin+Tislelizumab+Radiotherapy	6	Pemetrexed+Tislelizumab	PR	PR	Never	15	NR	1	0	0	0	0	0	0	0	0	1	0	0	0	0	0	0	0	0	0	0	1	0	0	1	0	0	0	0	0	0	0	0	0	0	0
P35	Male	56	Squamous carcinoma	T2N2M1c	IVB	TPS 1-49%	Endostatin+Paclitaxel Liposomal+Carboplatin+Tislelizumab+Radiotherapy	6	Endostatin	SD	PR	Current smoker	8	17	2	2	2	1	2	2	1	2	2	2	2	2	2	1	0	0	0	0	0	2	2	2	3	0	3	0	3	0	1	0	0	0	0	0	0
P36	Female	75	Adenocarcinoma	T2N2M1a	IVA	TPS 1-49%	Bevacizumab+Pemetrexed+Cisplatin+Tislelizumab+Radiotherapy	4	None	PR	PR	Never	15	25	1	0	1	0	1	0	0	1	1	1	1	1	1	0	0	0	0	0	0	1	1	1	1	0	0	0	0	0	0	0	0	0	0	0	0
P37	Female	58	Squamous carcinoma	T3N2M1c	IVB	TPS 1-49%	Endostatin+Paclitaxel Liposomal+Cisplatin+Toripalimab+Radiotherapy	4	None	SD	PR	Never	5	10	3	3	2	0	3	3	0	2	3	3	3	3	3	3	3	3	3	0	0	3	3	3	2	0	0	0	0	0	0	0	2	2	1	2	2
P38	Female	68	Adenocarcinoma	T2N1M1c	IVB	TPS 1-49%	Bevacizumab+Pemetrexed+Cisplatin+Tislelizumab+Radiotherapy	6	None	SD	PR	Never	10	NR	1	0	0	0	1	0	0	1	1	1	1	1	1	0	0	0	0	0	0	1	1	1	1	0	1	0	1	0	0	0	0	0	0	0	0
P39	Female	58	Adenocarcinoma	T3N2M1a	IVA	TPS 1-49%	Bevacizumab+Pemetrexed+Cisplatin+Tislelizumab+Radiotherapy	2	None	SD	SD	Never	6	14	3	0	2	0	3	3	3	2	3	2	3	3	2	2	2	2	2	0	0	3	3	3	2	0	2	0	0	0	0	0	0	0	0	1	1
P40	Male	74	Squamous carcinoma	T3N2M1c	IVB	TPS 1-49%	Endostatin+Paclitaxel Liposomal+Carboplatin+Tislelizumab+Radiotherapy	3	None	SD	PR	Never	7	NR	1	0	1	0	0	2	0	1	1	2	2	2	2	2	2	1	0	0	0	2	2	1	1	0	0	0	0	0	0	0	0	0	0	0	0
P41	Male	69	Squamous carcinoma	T4N1M1b	IVA	TPS ≥50%	Endostatin+Paclitaxel Liposomal+Cisplatin+Tislelizumab+Radiotherapy	4	None	SD	PR	Current smoker	7	19	3	0	0	0	3	3	0	2	3	1	1	1	1	1	1	1	0	0	0	2	2	2	3	0	0	0	0	0	0	0	0	0	0	0	0
P42	Female	51	Squamous carcinoma	T2N2M1a	IVA	TPS 1-49%	Endostatin+Paclitaxel Liposomal+Carboplatin+Tislelizumab+Radiotherapy	4	None	SD	PR	Current smoker	8	15	1	1	0	0	0	1	0	1	1	2	2	2	2	2	1	0	0	0	0	2	2	2	1	3	0	2	2	3	3	0	0	0	3	0	3
P43	Female	69	Adenocarcinoma	T1N2M1c	IVB	TPS 1-49%	Bevacizumab+Pemetrexed+Cisplatin+Tislelizumab+Radiotherapy	6	None	SD	SD	Never	5	11	3	3	3	0	3	3	2	3	2	3	3	3	3	3	2	1	1	0	0	3	3	3	3	0	0	0	1	0	0	0	0	0	3	2	0
P44	Male	50	Adenocarcinoma	T2N1M1b	IVA	TPS 1-49%	Bevacizumab+Pemetrexed+Cisplatin+Tislelizumab+Radiotherapy	4	None	SD	PR	Never	9	19	1	0	0	0	0	1	0	1	0	1	0	0	1	0	0	0	0	0	0	1	1	1	2	0	0	0	0	0	0	0	0	0	0	0	0
P45	Male	68	Adenocarcinoma	T2N2M1c	IVB	TPS 1-49%	Bevacizumab+Pemetrexed+Cisplatin+Tislelizumab+Radiotherapy	6	None	SD	PR	Never	8	15	2	1	2	0	2	2	0	2	2	2	2	2	2	2	1	1	0	0	0	2	2	1	2	0	0	0	0	0	0	0	0	0	0	0	0
P46	Male	35	Adenocarcinoma	T2N2M1c	IVB	TPS 1-49%	Bevacizumab+Pemetrexed+Cisplatin+Tislelizumab+Radiotherapy	4	None	SD	PR	Current smoker	5	9	3	3	3	3	3	3	3	3	3	3	3	3	3	3	3	3	2	3	2	3	2	2	2	0	2	0	2	0	1	0	1	3	2	1	2
P47	Male	73	Squamous carcinoma	T3N1M1b	IVA	TPS 1-49%	Endostatin+Paclitaxel Liposomal+Nedaplatin+Pembrolizumab+Radiotherapy	6	None	PR	PR	Ex-smoker	11	NR	2	1	0	0	1	2	0	2	2	3	3	3	3	3	3	2	3	2	3	3	3	2	3	0	3	0	3	1	0	2	0	1	3	3	0
P48	Male	63	Adenocarcinoma	T3N2M1c	IVB	TPS ≥50%	Bevacizumab+Pemetrexed+Carboplatin+Toripalimab+Radiotherapy	2	None	SD	SD	Ex-smoker	7	14	2	2	2	0	1	2	0	3	2	2	2	2	2	2	2	1	1	0	0	2	3	3	0	2	0	1	0	0	0	0	0	0	0	0	0
P49	Male	68	Adenocarcinoma	T2N1M1b	IVA	TPS 1-49%	Bevacizumab+Pemetrexed+Cisplatin+Tislelizumab+Radiotherapy	5	None	PR	PR	Ex-smoker	11	24	2	0	0	0	1	1	0	1	1	1	1	0	0	0	0	0	0	0	0	1	0	0	0	1	0	0	0	0	0	0	0	0	0	0	0
P50	Female	60	Squamous carcinoma	T2N0M1b	IVA	TPS ≥50%	Endostatin+Paclitaxel Liposomal+Carboplatin+Camrelizumab+Radiotherapy	4	Endostatin	PR	PR	Current smoker	22	NR	2	2	2	0	1	1	0	2	1	1	1	1	0	0	0	0	0	0	0	1	1	1	1	0	1	0	0	0	0	0	0	0	0	0	0
P51	Female	68	Squamous carcinoma	T2N1M1a	IVA	TPS ≥50%	Endostatin+Paclitaxel Liposomal+Cisplatin+Tislelizumab+Radiotherapy	5	None	PR	PR	Current smoker	11	24	2	0	1	0	0	1	0	1	1	0	0	0	0	0	0	0	0	0	0	1	1	1	0	2	0	0	2	0	2	0	0	0	0	0	1
P52	Male	74	Squamous carcinoma	T3N3M1c	IVB	TPS 1-49%	Endostatin+Paclitaxel Liposomal+Nedaplatin+Tislelizumab+Radiotherapy	3	Endostatin	SD	PR	Current smoker	13	NR	1	0	0	0	2	0	0	1	1	1	1	1	1	1	1	0	0	0	0	2	2	2	3	0	2	0	0	0	0	0	0	0	0	0	0
P53	Male	33	Adenocarcinoma	T2N0M1b	IVA	TPS 1-49%	Bevacizumab+Pemetrexed+Cisplatin+Tislelizumab+Radiotherapy	3	Pemetrexed	SD	PR	Never	16	NR	2	0	0	0	2	1	0	1	1	1	1	1	1	1	0	0	0	0	0	2	2	1	1	0	0	0	0	0	0	0	0	0	0	0	0
P54	Male	65	Adenocarcinoma	T2N1M1b	IVA	TPS ≥50%	Bevacizumab+Pemetrexed+Carboplatin+Tislelizumab+Radiotherapy	4	None	PR	PR	Never	20	NR	2	2	2	0	2	2	0	3	2	2	2	2	0	0	0	0	0	0	0	2	1	0	0	3	0	0	0	0	0	0	0	0	0	0	0
P55	Male	69	Squamous carcinoma	T2N2M1c	IVB	TPS 1-49%	Endostatin+Paclitaxel+Carboplatin+Tislelizumab+Radiotherapy	3	Endostatin	PR	PR	Ex-smoker	11	NR	3	2	3	3	3	3	2	3	3	3	2	2	3	2	2	2	2	0	0	3	3	3	2	0	1	0	1	0	0	0	3	3	2	3	0
P56	Male	56	Squamous carcinoma	T3N1M1c	IVB	TPS 1-49%	Endostatin+Paclitaxel Liposomal+Nedaplatin+Tislelizumab+Radiotherapy	6	Endostatin	PR	PR	Current smoker	13	NR	1	0	0	0	2	0	0	1	1	2	1	1	2	0	0	0	0	0	0	1	1	0	0	2	0	0	0	0	0	0	0	0	0	0	0
P57	Female	60	Squamous carcinoma	T3N2M1c	IVB	TPS 1-49%	Endostatin+Paclitaxel Liposomal+Carboplatin+Tislelizumab+Radiotherapy	3	None	PR	PR	Never	11	NR	2	1	1	0	2	2	0	2	2	3	2	2	3	0	0	0	0	0	0	2	1	1	0	3	0	0	2	0	1	0	0	0	0	0	0
P58	Male	51	Squamous carcinoma	T2N2M1b	IVA	TPS 1-49%	Endostatin+Paclitaxel Liposomal+Cisplatin+Blinatumomab+Radiotherapy	4	None	SD	PR	Never	12	NR	2	0	0	0	2	1	0	3	2	2	2	2	2	1	1	0	0	0	0	2	2	1	1	1	0	1	1	0	0	0	0	0	0	0	0
P59	Female	57	Adenosquamous carcinoma	T3N2M1a	IVA	TPS ≥50%	Endostatin+Paclitaxel Liposomal+Cisplatin+Tislelizumab+Radiotherapy	4	None	SD	PR	Never	14	NR	1	0	0	0	0	0	0	0	1	0	0	0	1	0	0	0	0	0	0	0	0	0	1	0	0	0	0	0	0	0	0	0	0	0	0
P60	Male	52	Adenocarcinoma	T2N1M1c	IVB	TPS 1-49%	Bevacizumab+Pemetrexed+Cisplatin+Tislelizumab+Radiotherapy	4	None	SD	PR	Current smoker	9	23	1	0	0	0	1	0	0	1	1	1	1	1	1	1	0	0	0	0	0	1	1	0	0	1	0	0	0	0	0	0	0	0	0	0	0
P61	Male	67	Squamous carcinoma	T4N0M1c	IVB	TPS 1-49%	Endostatin+Paclitaxel Liposomal+Cisplatin+Blinatumomab+Radiotherapy	4	None	SD	PR	Current smoker	4	7	2	2	0	0	2	1	0	2	2	3	3	3	3	3	3	2	2	2	0	3	2	2	2	0	2	0	2	0	1	3	0	1	3	1	1
P62	Male	72	Squamous carcinoma	T2N2M1c	IVB	TPS 1-49%	Endostatin+Paclitaxel+Carboplatin+Tislelizumab+Radiotherapy	3	Endostatin	SD	PR	Never	11	NR	3	2	0	0	2	2	0	3	3	3	3	3	3	0	0	0	0	0	0	3	3	2	3	0	3	3	3	1	3	0	0	1	1	2	3
P63	Female	67	Adenocarcinoma	T2N0M1b	IVA	TPS ≥50%	Bevacizumab+Pemetrexed+Cisplatin+Tislelizumab+Radiotherapy	6	None	PR	PR	Never	14	23	2	0	1	0	1	1	0	2	2	2	1	1	2	1	0	0	0	0	0	2	1	1	2	0	0	0	0	0	0	0	0	0	0	0	0
P64	Female	69	Adenocarcinoma	T2N3M1c	IVB	TPS 1-49%	Bevacizumab+Pemetrexed+Cisplatin+Tislelizumab+Radiotherapy	4	None	SD	PR	Never	10	NR	2	3	3	0	1	1	1	3	3	2	2	2	2	2	2	2	0	0	0	2	2	2	2	0	1	0	0	0	0	0	0	0	0	0	2
P65	Male	60	Adenocarcinoma	T3N1M1c	IVB	TPS 1-49%	Bevacizumab+Pemetrexed+Cisplatin+Tislelizumab+Radiotherapy	6	None	SD	PR	Current smoker	7	NR	2	2	2	0	2	1	0	2	2	2	2	2	2	2	0	0	0	0	0	2	1	1	1	1	0	0	1	0	0	0	0	3	1	3	0
P66	Male	57	Adenocarcinoma	T3N2M1a	IVA	TPS 1-49%	Bevacizumab+Pemetrexed+Cisplatin+Tislelizumab+Radiotherapy	2	None	SD	SD	Ex-smoker	6	14	3	0	0	0	1	2	0	2	2	2	1	1	2	1	1	1	1	0	0	2	1	1	1	1	0	0	1	0	0	0	0	0	0	0	0
P67	Male	76	Adenocarcinoma	T3N3M1c	IVB	TPS 1-49%	Bevacizumab+Pemetrexed+Cisplatin+Pembrolizumab+Radiotherapy	4	None	PR	PR	Never	12	NR	1	0	0	0	1	0	0	1	1	0	0	0	1	0	0	0	0	0	0	1	0	0	0	1	0	0	0	0	0	0	0	0	0	0	0
P68	Male	79	Other	T2N3M1c	IVB	TPS 1-49%	Bevacizumab+Pemetrexed+Cisplatin+Tislelizumab+Radiotherapy	6	None	PR	PR	Ex-smoker	11	NR	1	0	0	0	1	0	0	1	1	1	1	1	1	1	0	0	0	0	0	1	1	0	0	2	0	0	1	0	2	0	0	0	0	0	0
P69	Male	51	Adenocarcinoma	T2N1M1c	IVB	TPS ≥50%	Bevacizumab+Pemetrexed+Cisplatin+Tislelizumab+Radiotherapy	6	None	SD	PR	Never	13	NR	1	0	0	0	0	0	0	1	0	1	0	0	1	0	0	0	0	0	0	1	0	0	1	1	0	0	0	0	0	0	0	0	0	0	0
P70	Female	52	Other	T3N2M1c	IVB	TPS 1-49%	Bevacizumab+Pemetrexed+Cisplatin+Tislelizumab+Radiotherapy	3	Pemetrexed	SD	PR	Never	11	NR	1	0	0	0	1	0	0	1	1	2	1	1	2	0	0	0	0	0	0	2	1	0	0	3	0	0	3	0	0	0	0	0	0	0	0
P71	Male	65	Squamous carcinoma	T2N1M1b	IVA	TPS 1-49%	Endostatin+Paclitaxel Liposomal+Carboplatin+Camrelizumab+Radiotherapy	4	Endostatin	SD	PR	Current smoker	9	NR	1	1	0	0	2	0	0	2	2	2	2	2	2	2	1	1	1	0	0	2	2	2	2	0	0	0	0	0	0	0	0	0	0	0	0
P72	Male	76	Squamous carcinoma	T2N1M1a	IVA	TPS ≥50%	Endostatin+Paclitaxel Liposomal+Carboplatin+Tislelizumab+Radiotherapy	3	None	PR	PR	Current smoker	12	23	2	0	1	0	1	0	0	1	1	1	1	1	1	1	0	0	0	0	0	2	1	1	1	1	0	0	0	0	0	0	0	0	0	0	0
P73	Male	76	Squamous carcinoma	T1N2M1c	IVB	TPS 1-49%	Endostatin+Paclitaxel Liposomal+Cisplatin+Tislelizumab+Radiotherapy	5	None	PR	PR	Never	10	23	1	0	0	0	1	0	0	1	0	1	1	0	0	0	0	0	0	0	0	1	1	0	0	2	1	0	2	0	2	0	0	0	0	0	0
P74	Male	68	Squamous carcinoma	T2N2M1c	IVB	TPS ≥50%	Endostatin+Paclitaxel Liposomal+Cisplatin+Tislelizumab+Radiotherapy	4	None	SD	PR	Current smoker	8	22	1	0	0	0	1	0	0	1	1	1	1	0	1	1	0	0	0	0	0	1	0	0	1	2	0	0	1	0	0	0	0	0	0	0	0
[truncated: 18 more columns]
